# Supplementary material for: Phylogeography and population genetic structure of red muntjacs: evidence of enigmatic Himalayan red muntjac from India
Source: BMC Ecol Evol. 2021 Mar 23;21:49. doi: 10.1186/s12862-021-01780-2 (PMC7989103; doi:10.1186/s12862-021-01780-2)
Supplement: Supplementary file 2 — Additional file 2: Table S5. Microsatellite genotype data of Indian red muntjac samples. [file 12862_2021_1780_MOESM2_ESM.xls]

## Sheet: Sheet1
Microsatellite genotype data of Indian red muntjac samples.
	Locations	BM6506a	BM6506b	INRA001a	INRA001b	RT1a	RT1b	T193a	T193b	RT27a	RT27b	AY302223a	AY302223b	NVHRT48a	NVHRT48b	CelJP27a	CelJP27b	T156a	T156b
BDUK1	Northwest India	199	201	211	221	224	226	180	192	139	167	126	130	85	117	188	188	210	210
BDUK2	Northwest India	191	201	211	219	226	226	160	168	139	167	124	128	97	113	178	178	202	206
BDUK3	Northwest India	199	201	195	195	224	226	172	192	167	167	120	124	85	85	178	178	218	218
BDUK4	Northwest India	199	201	0	0	224	226	168	172	167	167	120	124	85	97	178	178	206	218
BDUK5	Northwest India	199	201	0	0	224	226	192	192	167	167	120	124	79	85	178	178	218	218
BDHP1	Northwest India	187	199	211	217	220	226	160	168	163	169	120	130	85	113	178	178	158	158
BDHP2	Northwest India	201	203	211	211	220	222	172	200	139	167	124	136	85	117	178	180	158	158
BDUK6	Northwest India	199	203	211	211	222	224	184	192	141	163	124	126	113	113	180	180	206	210
BDUK7	Northwest India	199	201	211	219	222	222	164	172	151	167	124	130	115	115	180	182	202	202
BDUK8	Northwest India	185	199	211	211	224	226	168	184	139	179	136	136	85	125	178	180	202	206
BDPB1	Northwest India	185	185	211	211	224	226	168	168	139	139	124	124	119	121	178	180	202	202
BDUK9	Northwest India	199	199	211	211	222	226	168	168	139	167	126	130	81	85	178	178	158	162
BDUK10	Northwest India	185	199	221	221	224	226	168	192	157	165	124	130	81	85	178	178	206	210
BDUK11	Northwest India	199	201	211	221	224	226	180	192	139	167	126	130	85	117	188	188	206	210
BDUK12	Northwest India	185	199	211	221	224	226	168	172	139	171	130	136	85	85	178	178	158	210
BDUK13	Northwest India	197	201	211	221	224	224	184	192	157	163	120	126	85	113	180	180	158	214
BDUK14	Northwest India	185	185	211	211	228	228	168	168	139	169	124	126	113	115	178	178	134	158
BDUK15	Northwest India	185	193	219	219	226	228	168	172	163	179	120	120	85	119	180	180	206	206
BDAP1	Main land India	193	193	205	205	226	228	184	192	163	163	122	124	95	95	186	186	178	182
BDNL1	Main land India	197	197	211	215	230	230	192	196	153	177	122	122	119	121	186	190	182	206
BDADM3	Main land India	187	201	187	187	220	220	160	184	165	183	128	144	77	81	176	186	158	170
BDOR1	Main land India	197	197	211	215	230	230	192	196	165	177	122	124	117	119	186	190	182	206
BDOR2	Main land India	193	195	205	219	222	222	184	184	169	169	124	128	115	115	178	190	206	210
BDOR3	Main land India	193	193	205	219	222	222	184	184	169	169	124	128	115	115	178	190	158	158
BDJK1	Main land India	193	193	219	219	224	224	180	196	163	169	118	128	115	115	178	178	162	206
BDADM2	Main land India	203	207	219	219	0	0	160	184	165	165	132	144	119	121	176	186	166	166
BDMP3	Main land India	193	207	205	205	224	226	172	184	141	155	124	124	97	121	178	180	158	158
BDAP2	Main land India	203	203	205	223	220	230	160	180	151	155	126	136	81	97	176	186	158	158
BDOR4	Main land India	0	0	219	219	224	226	172	180	163	177	128	128	117	119	178	178	158	206
BDWB2	Main land India	199	199	223	239	222	226	172	180	165	171	122	122	97	109	0	0	158	158
BDCG1	Main land India	185	193	219	219	224	224	172	180	159	177	124	126	121	123	178	190	166	210
BDMP1	Main land India	193	193	205	219	220	224	172	180	141	141	126	128	119	121	178	180	158	158
BDUP1	Main land India	185	185	211	223	222	228	172	180	155	165	120	136	113	113	178	178	158	158
BDADM1	Main land India	189	201	221	221	228	228	160	160	165	167	122	124	113	119	178	182	158	158
BDWB1	Main land India	199	199	223	239	222	226	172	180	165	171	122	122	97	109	178	192	158	158
BDWB3	Main land India	191	199	221	221	228	232	180	196	161	205	120	120	97	97	0	0	144	156
BDMP2	Main land India	191	199	221	221	224	228	180	180	141	163	126	128	97	115	178	180	150	158
BDWG1	Western Ghats India	199	203	223	223	214	216	192	200	157	165	126	136	109	119	174	174	166	226
BDWG2	Western Ghats India	193	205	215	225	218	228	168	192	157	165	134	136	119	121	174	178	178	210
BDKRT1	Western Ghats India	201	211	223	223	228	232	184	192	157	169	132	138	115	127	176	178	200	216
BDKRT2	Western Ghats India	203	215	211	221	228	230	204	204	157	167	130	130	109	115	174	178	170	170
BDTN	Western Ghats India	201	211	217	217	234	236	180	192	157	157	122	122	111	111	174	174	206	210
There is 11% missing data at the locus INRA001 in the population1 (Northwest India)
There is 10% missing data at the locus CelJP27 in the population2 (Main land India)
